# Supplementary material for: Monoterpenoids Evolution and MEP Pathway Gene Expression Profiles in Seven Table Grape Varieties
Source: Plants (Basel). 2022 Aug 18;11(16):2143. doi: 10.3390/plants11162143 (PMC9413098; doi:10.3390/plants11162143)
Supplement: Supplementary file 1 [file plants-11-02143-s001.zip]

Archive with 1 entries (1 files):
- plants-1782589-supplementary.pdf
